# Supplementary material for: Evolutionary Expansion and Diversification of the GDSL Gene Family in Grasses
Source: Biology (Basel). 2026 Jun 25;15(13):1005. doi: 10.3390/biology15131005 (PMC13359762; doi:10.3390/biology15131005)
Supplement: Supplementary file 1 [file biology-15-01005-s001.zip]

Archive with 5 entries (5 files):
- Supplemental Data S1. Primer sequences used for qRT-PCR.xlsx
- Supplemental Data S2. Analysis of physicochemical properties of GDSL gene family in 10 species.xlsx
- Supplemental Data S3. Duplicate gene pairs of GDSL gene family in 10 species.xlsx
- Supplemental Data S4. Synteny gene pairs of GDSL gene family in 10 species.xlsx
- Supplemental Figures.pdf
