# Supplementary material for: Evolutionary Expansion and Diversification of the GDSL Gene Family in Grasses
Source: Biology (Basel). 2026 Jun 25;15(13):1005. doi: 10.3390/biology15131005 (PMC13359762; doi:10.3390/biology15131005)
Supplement: Supplementary file 1 [file biology-15-01005-s001.zip › Supplemental Data S1. Primer sequences used for qRT-PCR.xlsx]

## Sheet: Sheet2
Primer sequences of rice and wheat GDSL genes and reference genes used for qRT-PCR validation
Gene ID	Forward Primer	Reverse Primer
LOC_Os06g50950	CGTCGGCAACAACAACTACC	GGAGGGCTCTTCTTGAACCC
LOC_Os01g11650	TGCATCAGGGACCTCAACAC	GAAGTTGTACTCCCCGACCC
LOC_Os01g46120	GTACGCTGTGGATATGGCGA	GAACCCTGTAGCAGGCCAAT
LOC_Os09g04624	AAGGGCAATTTCCCGCCTTA	GCAGTGAGACTATCGAGCCC
LOC_Os05g11910	CCACAGGTCGTCAGCAAGAT	GCGTCAGGTAGATCGGGAAG
LOC_Os05g39220	GGCAAGTCCCTGTACGTGAT	GAAGGCCGATGAGGTAGTCG
LOC_Os01g46169	CGCAGCTTCACTCCGAGTAT	CTGAGGCAACCTGTCTCTGG
LOC_Os01g11660	TCATCGACTTCATCGCGGAG	GGAGCTGGTGTTGAGAACGA
TraesCS7B02G467200	AGCATTGCTCTGGTCTGCTT	TTGTGAGATGACGTCGGCAA
TraesCS7D02G530700	CGCACGAGCTAGAGTGAGAG	GAGGTTGTAGCCGTTGGTGA
TraesCS7B02G270000	CCAGATGAAGGGCCGTGATT	AGTCTGACAATTGGGGCCTG
TraesCS4B02G339400	GGTGCGGTACATGGAGTCAA	ATGATCCCGAACTTCCTCGC
TraesCS5A02G509100	ACGAGATCGACTTCAACACC	GGTGATGTTGAGGGTGTTGT
TraesCS5D02G566800	CACGCTGGAACAACAACTGG	TTCGGAACGGAGTGGTGAAG
TraesCS4B02G010200	GCGCCTTCTTTTTCGTGTGT	GCTTCGGAGGAACTTGTCCA
TraesCS7A02G388700	CAACAACAACGTGATCGGCA	GAAGTCCTCGATGCCGTAGG
